# Supplementary material for: Residual Expression of Reprogramming Factors Affects the Transcriptional Program and Epigenetic Signatures of Induced Pluripotent Stem Cells
Source: PLoS One. 2012 Dec 14;7(12):e51711. doi: 10.1371/journal.pone.0051711 (PMC3522693; doi:10.1371/journal.pone.0051711)
Supplement: Table S4 — KEGG pathways identified by DAVID (EASE score <0.05). (XLSX) [file pone.0051711.s007.xlsx]

## Sheet: Sheet1
KEGG Pathway	Count	Fold Enrichment	PValue	Genes
mmu04142:Lysosome	29	2.46186	8.71551e-06	AP1M2, CLTB, HEXB, PPT2, ACP5, CTSA, CLTC, ATP6V0B, AP1S1, CD68, LAPTM5, AP3M2, TPP1, SCARB2, ATP6V0D1, GBA, LAPTM4B, TCIRG1, PSAP, CD63, M6PR, DNASE2A, LAMP1, SMPD1, GAA, CTSD, CTSB, ATP6V0A2, CLN5
mmu01040:Biosynthesis of unsaturated fatty acids	9	3.36737	0.00350829	ACOT9, SCD3, ACOT7, SCD2, PTPLB, FADS1, ELOVL2, FADS2, ACOX3
mmu00564:Glycerophospholipid metabolism	15	2.26167	0.00504085	GPD1, PPAP2C, CHKB, PNPLA3, CDS2, GPD1L, PLA2G12A, PLA2G1B, DGKZ, LCLAT1, ETNK1, PCYT1A, PCYT1B, AGPAT4, PPAP2B
mmu04666:Fc gamma R-mediated phagocytosis	19	1.95857	0.00674965	MAP2K1, LIMK2, SPHK2, PPAP2C, PIK3CB, HCK, RAF1, PIP5K1C, RPS6KB2, PIP5K1A, ASAP3, WAS, ARPC1B, DOCK2, CRKL, FCGR2B, MAPK3, MARCKS, PPAP2B
mmu00520:Amino sugar and nucleotide sugar metabolism	11	2.52553	0.00919554	CYB5R3, PGM2, GALK1, PGM3, RENBP, UAP1, NANS, GMDS, HEXB, HK1, CHIT1
mmu04350:TGF-beta signaling pathway	17	1.97398	0.0102049	PPP2R1B, ROCK1, SMAD7, SMAD5, RBL1, SMAD3, RPS6KB2, SMAD2, ID2, ZFYVE16, INHBC, MAPK3, ID4, BMP7, MYC, BMP8A, ACVR1
mmu00260:Glycine, serine and threonine metabolism	9	2.84122	0.0106922	ALAS1, CTH, GATM, MAOA, TDH, PHGDH, GCAT, CBS, GLDC
mmu00330:Arginine and proline metabolism	12	2.28727	0.0129168	LAP3, SAT1, NOS1, P4HA2, GATM, ALDH1B1, ARG2, MAOA, SAT2, ALDH2, CKB, PRODH
mmu04120:Ubiquitin mediated proteolysis	23	1.70845	0.0134051	UBE2Z, XIAP, SOCS3, UBE2G1, FBXO2, UBE2G2, CBL, PML, UBA6, PARK2, UBE2H, UBE2Q2, UBE2Q1, BRCA1, UBE2O, UBE2D2, HUWE1, KLHL13, NEDD4L, ITCH, PIAS1, FBXW11, UBE2S
mmu04520:Adherens junction	15	1.99384	0.0154898	PTPRJ, EGFR, BAIAP2, CTNND1, SMAD3, SMAD2, ACTN3, WAS, CSNK2A2, TJP1, FYN, PVRL3, MAPK3, PVRL2, SSX2IP
mmu03030:DNA replication	9	2.59769	0.0183925	RPA1, PRIM1, DNA2, POLE4, RFC2, RNASEH1, POLA2, MCM5, MCM6
mmu05219:Bladder cancer	10	2.40526	0.0192518	EGFR, E2F2, VEGFC, FGFR3, MAP2K1, MAPK3, RAF1, DAPK2, DAPK3, MYC
mmu04810:Regulation of actin cytoskeleton	32	1.48971	0.0217206	FGD1, FGFR3, MYL2, FGF15, PDGFA, SSH2, ABI2, FGF10, PIP5K1C, ITGB5, PIP5K1A, EZR, PFN4, TIAM1, FN1, GIT1, EGFR, MAP2K1, ROCK1, LIMK2, PIK3CB, BAIAP2, RAF1, ACTN3, PPP1CC, WAS, ARPC1B, CRKL, MAPK3, ITGA7, CYFIP1, TMSB4X
mmu00030:Pentose phosphate pathway	7	2.7198	0.0375433	PGM2, G6PDX, DERA, RBKS, PFKM, RPIA, G6PD2
mmu00561:Glycerolipid metabolism	10	2.14939	0.0378883	AKR1B8, LPL, PPAP2C, ALDH1B1, ALDH2, DGKZ, LCLAT1, AGPAT4, PPAP2B, PNPLA3
mmu00620:Pyruvate metabolism	9	2.21754	0.0443154	AKR1B8, LDHC, PCX, ME2, ALDH1B1, ALDH2, ACYP1, PDHA1, ACACB
mmu00903:Limonene and pinene degradation	5	3.36737	0.0533099	ACOT9, ALDH1B1, ALDH2, LCLAT1, PNPLA3
mmu05200:Pathways in cancer	42	1.31359	0.0533302	E2F2, FGFR3, XIAP, FGF15, PDGFA, EGLN3, PML, FGF10, KIT, LAMB3, SLC2A1, FLT3L, MYC, TRAF4, FN1, EGFR, FZD8, HSP90AA1, BCR, MAP2K1, RALBP1, PIK3CB, CBL, RAF1, SMAD3, SMAD2, DAPK2, APPL1, DAPK3, CDK2, RALGDS, JUP, SMO, LAMA1, CCDC6, VEGFC, FZD10, CRKL, HDAC1, MAPK3, JAK1, PIAS1
mmu04320:Dorso-ventral axis formation	6	2.75512	0.0592042	NOTCH3, EGFR, MAP2K1, MAPK3, PIWIL4, ETV6
mmu00640:Propanoate metabolism	7	2.35716	0.0693537	LDHC, ACADM, SUCLG2, ALDH1B1, ALDH2, ACACB, PCCB
mmu04530:Tight junction	20	1.49661	0.0710365	PPP2R1B, RAB3B, OCLN, MYL2, MAGI1, PRKCH, CASK, CRB3, ACTN3, CSDA, TJAP1, LLGL2, CSNK2A2, TJP1, EPB4.1L1, CGN, SPNB2, MYH13, TJP3, JAM3
mmu00340:Histidine metabolism	6	2.42451	0.0937568	ALDH1B1, MAOA, METTL6, HAL, ALDH2, ALDH3A1
mmu05212:Pancreatic cancer	12	1.68369	0.0942623	EGFR, E2F2, VEGFC, MAP2K1, RALBP1, PIK3CB, MAPK3, RAF1, JAK1, SMAD3, SMAD2, RALGDS
p<0.1 (ease score)
