# Supplementary material for: Residual Expression of Reprogramming Factors Affects the Transcriptional Program and Epigenetic Signatures of Induced Pluripotent Stem Cells
Source: PLoS One. 2012 Dec 14;7(12):e51711. doi: 10.1371/journal.pone.0051711 (PMC3522693; doi:10.1371/journal.pone.0051711)
Supplement: Table S5 — Log2 values of genes that map to the TGF-beta signaling pathway. (XLSX) [file pone.0051711.s008.xlsx]

## Sheet: Sheet1
TGF-beta signaling pathway
Probe Set ID	Cluster ID	Gene.Symbol	B-Cre	C-Cre	D-Cre	E-Cre	F-Cre	B	C	D	E	F	5-Cre	6-Cre	10-Cre	11-Cre	15-Cre	5	6	10	11	15	ESC 1	ESC 2	ESC 3	ESC 4	ESC 5	p.phe.cre	p.cre	p.phe	p.phe.cre.fdr	p.cre.fdr	p.phe.fdr	mRNA.Accession	mRNA..Source	mRna...Description	mRNA...xhyb	GO.Biological.Process.ID	GO.Biological.Process.Term	GO.Cellular.Component.ID	GO.Cellular.Component.Term	GO.Molecular.Function.ID	GO.Molecular.Function.Term	Pathway.Source	Pathway.Name
10482824	185	Acvr1	0.642484	-0.917957	0.382544	0.0531573	0.213482	-1.66303	-1.22029	-1.68982	-1.95065	-1.29189	0.920858	0.226748	0.650209	0.186954	1.38489	0.804607	0.379017	0.134768	0.28875	-1.06853	-0.059371	0.59296	0.889105	1.85626	0.254736	0.0433136	0.000782013	0.000600696	0.335423	0.00980847	0.292183	NM_001110204	RefSeq	Mus musculus activin A receptor, type 1 (Acvr1), transcript variant 1, mRNA.	FALSE	GO:0001569 // GO:0001655 // GO:0001701 // GO:0001702 // GO:0001707 // GO:0001755 // GO:0002526 // GO:0006468 // GO:0007178 // GO:0007179 // GO:0007179 // GO:0007281 // GO:0007368 // GO:0007369 // GO:0007498 // GO:0007507 // GO:0009790 // GO:0051145 // GO:0060037	patterning of blood vessels // urogenital system development // in utero embryonic development // gastrulation with mouth forming second // mesoderm formation // neural crest cell migration // acute inflammatory response // protein amino acid phosphorylation // transmembrane receptor protein serine/threonine kinase signaling pathway // transforming growth factor beta receptor signaling pathway //…	GO:0005887 // GO:0016020 // GO:0016021 // GO:0045177	integral to plasma membrane // membrane // integral to membrane // apical part of cell	GO:0000166 // GO:0000287 // GO:0004672 // GO:0004674 // GO:0004675 // GO:0004702 // GO:0004872 // GO:0005024 // GO:0005025 // GO:0005524 // GO:0016301 // GO:0016361 // GO:0016740 // GO:0019838 // GO:0030145 // GO:0046872 // GO:0048185 // GO:0050431	nucleotide binding // magnesium ion binding // protein kinase activity // protein serine/threonine kinase activity // transmembrane receptor protein serine/threonine kinase activity // receptor signaling protein serine/threonine kinase activity // receptor activity // transforming growth factor beta receptor activity // transforming growth factor beta receptor activity, type I // ATP binding // k…	---	---
10555470	1566	Arap1	-0.739534	-1.1765	0.264852	-0.175819	-0.619943	1.03537	0.934801	2.17023	0.492932	0.846561	-0.107041	-0.127227	0.303493	-0.0711232	-0.0711232	0.436609	-0.0711232	1.85873	0.262717	0.795039	-0.104282	-1.5692	-1.59175	-1.64546	-1.33122	0.0905655	0.000631773	0.948799	0.428424	0.00843459	0.996581	NM_001040111	RefSeq	Mus musculus ArfGAP with RhoGAP domain, ankyrin repeat and PH domain 1 (Arap1), transcript variant 3, mRNA.	FALSE	---	---	---	---	GO:0005515	protein binding	---	---
10490129	767	Bmp7	-0.0595553	0.0220364	1.02663	0.189401	0.452777	-0.919012	-0.652783	0.204129	-0.889222	-1.64996	1.38005	0.805475	1.59227	0.502635	2.84957	-0.934119	-0.76205	-0.0595553	-0.370357	-0.511381	0.135886	-0.211643	-0.637532	-0.0595553	-1.44413	0.151199	6.36005e-05	0.0325953	0.513277	0.00153888	0.545028	NM_007557	RefSeq	Mus musculus bone morphogenetic protein 7 (Bmp7), mRNA.	FALSE	GO:0001503 // GO:0001707 // GO:0001822 // GO:0007275 // GO:0007389 // GO:0007411 // GO:0007435 // GO:0008285 // GO:0009880 // GO:0009887 // GO:0030154 // GO:0030509 // GO:0030855 // GO:0035239 // GO:0040007 // GO:0042475 // GO:0043065 // GO:0045597 // GO:0045944 // GO:0048468 // GO:0048593 // GO:0048596 // GO:0048646 // GO:0048754 // GO:0050768 // GO:0051216	ossification // mesoderm formation // kidney development // multicellular organismal development // pattern specification process // axon guidance // salivary gland morphogenesis // negative regulation of cell proliferation // embryonic pattern specification // organ morphogenesis // cell differentiation // BMP signaling pathway // epithelial cell differentiation // tube morphogenesis // growth /…	GO:0005576 // GO:0005615	extracellular region // extracellular space	GO:0005125 // GO:0005515 // GO:0008083	cytokine activity // protein binding // growth factor activity	---	---
10516093	1728	Bmp8a	0.308583	-0.970901	-0.201106	0.139996	0.191023	0.619242	1.05606	0.335303	1.07087	0.776515	-0.210099	-0.499195	-0.825134	-1.14999	-1.35355	0.912923	0.486078	1.60207	1.81592	0.912651	-0.722422	-1.27866	-0.0564576	-2.21097	-0.74876	0.0209898	1.92467e-05	0.508579	0.27331	0.000654705	0.921498	NM_007558	RefSeq	Mus musculus bone morphogenetic protein 8a (Bmp8a), mRNA.	FALSE	GO:0001503 // GO:0007179 // GO:0007275 // GO:0007283 // GO:0030154 // GO:0040007 // GO:0051216	ossification // transforming growth factor beta receptor signaling pathway // multicellular organismal development // spermatogenesis // cell differentiation // growth // cartilage development	GO:0005576 // GO:0005615	extracellular region // extracellular space	GO:0005125 // GO:0008083	cytokine activity // growth factor activity	---	---
10544114	1329	Hipk2	-0.856883	-0.0353354	-0.971897	-0.864205	-1.46009	0.341746	-0.315326	-0.588738	-0.255462	1.24896	-1.49168	-0.109618	-0.813992	-0.359296	-1.43741	1.07095	1.72742	0.934967	0.835379	0.400386	-1.05305	0.788296	1.45654	0.268518	1.53983	0.106018	0.000132121	0.126607	0.450451	0.00260569	0.732692	NM_010433	RefSeq	Mus musculus homeodomain interacting protein kinase 2 (Hipk2), transcript variant 2, mRNA.	FALSE	GO:0000122 // GO:0006350 // GO:0006355 // GO:0006468 // GO:0006915 // GO:0007049 // GO:0007179 // GO:0007224 // GO:0007628 // GO:0008284 // GO:0008344 // GO:0009952 // GO:0042771 // GO:0043065 // GO:0043388 // GO:0043524 // GO:0045786 // GO:0045944 // GO:0050882	negative regulation of transcription from RNA polymerase II promoter // transcription // regulation of transcription, DNA-dependent // protein amino acid phosphorylation // apoptosis // cell cycle // transforming growth factor beta receptor signaling pathway // smoothened signaling pathway // adult walking behavior // positive regulation of cell proliferation // adult locomotory behavior // anter…	GO:0005634 // GO:0005737 // GO:0016605	nucleus // cytoplasm // PML body	GO:0000166 // GO:0003677 // GO:0003714 // GO:0004672 // GO:0004674 // GO:0005515 // GO:0005524 // GO:0016301 // GO:0016740	nucleotide binding // DNA binding // transcription corepressor activity // protein kinase activity // protein serine/threonine kinase activity // protein binding // ATP binding // kinase activity // transferase activity	---	---
10571840	986	Hpgd	0.789631	0.283991	1.40659	1.04698	1.08601	-1.21354	-0.72374	-1.23534	-0.848556	-1.44998	0.415367	1.06238	1.61341	1.52661	1.07745	-0.130669	-1.42277	0.175418	0.504744	-0.715073	-0.384052	-0.466167	-1.13992	-0.573294	-0.685478	0.244706	1.05592e-06	0.0497348	0.610839	8.3243e-05	0.604512	NM_008278	RefSeq	Mus musculus hydroxyprostaglandin dehydrogenase 15 (NAD) (Hpgd), mRNA.	FALSE	GO:0006629 // GO:0006631 // GO:0006693 // GO:0008152 // GO:0055114	lipid metabolic process // fatty acid metabolic process // prostaglandin metabolic process // metabolic process // oxidation reduction	GO:0005737	cytoplasm	GO:0003824 // GO:0005488 // GO:0016404 // GO:0016491	catalytic activity // binding // 15-hydroxyprostaglandin dehydrogenase (NAD+) activity // oxidoreductase activity	GenMAPP	Prostaglandin_synthesis_regulation
10399691	2311	Id2	-0.499827	-0.459021	-0.278291	-0.516052	-0.298065	0.818782	1.13689	1.27741	1.31675	1.31029	-1.84262	-0.172258	-0.97593	-0.948381	-1.27607	0.530455	1.4517	0.953915	0.758208	1.45211	-0.640809	-0.482672	-0.489865	-1.18415	-0.942493	0.174573	1.01404e-08	0.0432611	0.54039	5.88369e-06	0.578212	NM_010496	RefSeq	Mus musculus inhibitor of DNA binding 2 (Id2), mRNA.	FALSE	GO:0000122 // GO:0007275 // GO:0007507 // GO:0043353 // GO:0045449 // GO:0045651 // GO:0048535	negative regulation of transcription from RNA polymerase II promoter // multicellular organismal development // heart development // enucleate erythrocyte differentiation // regulation of transcription // positive regulation of macrophage differentiation // lymph node development	GO:0005634 // GO:0005737	nucleus // cytoplasm	GO:0005515 // GO:0030528	protein binding // transcription regulator activity	---	---
10404975	1563	Id4	-0.389107	-0.893982	-0.491351	-0.424565	-0.487582	0.843573	1.4271	1.49076	1.30393	0.87495	-0.776345	-1.30639	-0.381358	-0.378443	0.600756	0.355415	0.378026	1.09247	0.632006	1.9876	-1.01205	-1.22395	-1.05387	-1.39985	-0.767751	0.41826	4.32924e-06	0.655609	0.743059	0.000221119	0.954978	NM_031166	RefSeq	Mus musculus inhibitor of DNA binding 4 (Id4), mRNA.	FALSE	GO:0000082 // GO:0007405 // GO:0007420 // GO:0008283 // GO:0008284 // GO:0021766 // GO:0021895 // GO:0045449 // GO:0045665 // GO:0048712	G1/S transition of mitotic cell cycle // neuroblast proliferation // brain development // cell proliferation // positive regulation of cell proliferation // hippocampus development // cerebral cortex neuron differentiation // regulation of transcription // negative regulation of neuron differentiation // negative regulation of astrocyte differentiation	GO:0005634	nucleus	GO:0005515 // GO:0030528	protein binding // transcription regulator activity	---	---
10373197	2031	Inhbc	0.0409777	0.261254	-0.238408	-1.35788	-1.14725	0.98564	0.479856	0.830631	1.35255	1.46243	0.088148	-1.49848	0.111027	-0.00495268	-1.43562	-0.173706	0.600137	0.052697	0.454011	1.71106	0.147388	-1.86904	0.547295	-1.75004	0.350279	0.494186	0.000553856	0.377574	0.786225	0.00766234	0.883062	NM_010565	RefSeq	Mus musculus inhibin beta-C (Inhbc), mRNA.	FALSE	---	---	GO:0005576	extracellular region	GO:0005179 // GO:0008083	hormone activity // growth factor activity	---	---
10561212	1872	Ltbp4	-0.0858806	-0.545281	0.0537492	-0.427459	-0.0420121	0.742751	1.06184	1.47275	0.506565	1.20984	0.406237	-0.26688	-1.86267	-0.522152	-2.01947	0.371797	0.433203	0.892296	0.894788	1.09102	-0.0483013	-1.17566	-0.00171123	-2.31401	0.174656	0.484132	5.52513e-05	0.102552	0.780204	0.00138972	0.702574	NM_175641	RefSeq	Mus musculus latent transforming growth factor beta binding protein 4 (Ltbp4), transcript variant 1, mRNA.	FALSE	GO:0007179 // GO:0046879	transforming growth factor beta receptor signaling pathway // hormone secretion	GO:0005576 // GO:0005578	extracellular region // proteinaceous extracellular matrix	GO:0005488 // GO:0005509 // GO:0005515 // GO:0019838	binding // calcium ion binding // protein binding // growth factor binding	---	---
10557459	1246	Mapk3	-1.63253	-0.979161	-0.663559	-0.775048	-0.903713	0.5437	1.33946	1.77885	0.933007	0.501741	0.493469	-2.00988	-0.401038	-1.01615	-1.01701	0.187366	0.0712633	0.757243	-0.974276	1.3308	0.979945	0.599359	-0.412452	0.59522	0.673393	0.156786	0.000220521	0.42011	0.520086	0.00386792	0.898085	NM_011952	RefSeq	Mus musculus mitogen-activated protein kinase 3 (Mapk3), mRNA.	FALSE	GO:0006468 // GO:0006974 // GO:0007049 // GO:0007165 // GO:0009887 // GO:0016310 // GO:0019233 // GO:0031663 // GO:0032496 // GO:0043330 // GO:0051216	protein amino acid phosphorylation // response to DNA damage stimulus // cell cycle // signal transduction // organ morphogenesis // phosphorylation // sensory perception of pain // lipopolysaccharide-mediated signaling pathway // response to lipopolysaccharide // response to exogenous dsRNA // cartilage development	GO:0005634 // GO:0005654 // GO:0005737	nucleus // nucleoplasm // cytoplasm	GO:0000166 // GO:0001784 // GO:0003700 // GO:0004672 // GO:0004674 // GO:0004707 // GO:0004707 // GO:0004707 // GO:0005515 // GO:0005524 // GO:0016301 // GO:0016740	nucleotide binding // phosphotyrosine binding // transcription factor activity // protein kinase activity // protein serine/threonine kinase activity // MAP kinase activity // MAP kinase activity // MAP kinase activity // protein binding // ATP binding // kinase activity // transferase activity	GenMAPP // GenMAPP // GenMAPP	MAPK_Cascade // S1P_Signaling // TGF_Beta_Signaling_Pathway
10424400	1276	Myc	-0.568479	-0.417836	-1.04781	-0.611009	-0.599636	1.53952	1.54153	1.92126	1.9222	1.89482	0.0690408	-0.462078	-1.5194	-0.899835	-1.41252	-0.279134	0.269581	-0.157608	-0.24165	-0.337082	-0.281958	0.0653964	-0.0396727	0.0747512	-0.422397	0.000139224	2.06988e-05	0.00104428	0.113151	0.000687984	0.298416	NM_010849	RefSeq	Mus musculus myelocytomatosis oncogene (Myc), mRNA.	FALSE	GO:0001783 // GO:0001836 // GO:0002904 // GO:0006309 // GO:0006350 // GO:0006355 // GO:0006919 // GO:0008284 // GO:0008284 // GO:0008284 // GO:0008629 // GO:0008629 // GO:0008633 // GO:0008633 // GO:0008634 // GO:0008634 // GO:0009314 // GO:0009314 // GO:0010468 // GO:0016485 // GO:0042474 // GO:0042981 // GO:0043085 // GO:0043279 // GO:0043473 // GO:0045449 // GO:0045944 // GO:0048705 // GO:0050…	B cell apoptosis // release of cytochrome c from mitochondria // positive regulation of B cell apoptosis // DNA fragmentation during apoptosis // transcription // regulation of transcription, DNA-dependent // caspase activation // positive regulation of cell proliferation // positive regulation of cell proliferation // positive regulation of cell proliferation // induction of apoptosis by intrace…	GO:0005634 // GO:0005634 // GO:0005819 // GO:0016604	nucleus // nucleus // spindle // nuclear body	GO:0003677 // GO:0003700 // GO:0005515 // GO:0005515 // GO:0030528	DNA binding // transcription factor activity // protein binding // protein binding // transcription regulator activity	GenMAPP // GenMAPP // GenMAPP // GenMAPP	Apoptosis // Apoptosis_GenMAPP // G1_to_S_cell_cycle_Reactome // Wnt_Signaling
10535043	2261	Pdgfa	-0.273694	-1.39997	-0.765861	-0.779679	-0.396707	0.331596	0.130789	1.32176	1.19535	1.50713	-0.275547	-0.638167	-0.965255	-0.14271	-1.16953	0.690802	0.995368	0.684031	1.13041	1.56202	-0.890378	-0.243665	0.278122	-2.33484	0.448615	0.944128	4.1052e-07	0.633703	0.981618	4.61239e-05	0.951256	NM_008808	RefSeq	Mus musculus platelet derived growth factor, alpha (Pdgfa), mRNA.	FALSE	GO:0001525 // GO:0008283 // GO:0008284 // GO:0009887 // GO:0009887 // GO:0030031 // GO:0030036 // GO:0048286 // GO:0050730	angiogenesis // cell proliferation // positive regulation of cell proliferation // organ morphogenesis // organ morphogenesis // cell projection assembly // actin cytoskeleton organization // alveolus development // regulation of peptidyl-tyrosine phosphorylation	GO:0005576 // GO:0005902 // GO:0016020	extracellular region // microvillus // membrane	GO:0005518 // GO:0008083	collagen binding // growth factor activity	---	---
10594053	400	Pml	0.476577	1.17061	0.378191	0.329505	0.823042	-0.657562	-0.62369	-1.37138	-1.96884	-1.32092	1.50578	1.24815	0.332367	0.35206	0.156053	-0.717982	-0.89773	-0.26866	0.0528329	-2.12618	-0.310182	0.979518	0.723092	0.687321	1.04803	0.576482	9.96551e-06	0.385427	0.831064	0.000416384	0.885631	NM_178087	RefSeq	Mus musculus promyelocytic leukemia (Pml), transcript variant 2, mRNA.	FALSE	GO:0001666 // GO:0006350 // GO:0006355 // GO:0006917 // GO:0006919 // GO:0006977 // GO:0007050 // GO:0007179 // GO:0007182 // GO:0007184 // GO:0007569 // GO:0008285 // GO:0008630 // GO:0009411 // GO:0010332 // GO:0016525 // GO:0030099 // GO:0030578 // GO:0042771 // GO:0045343 // GO:0048384 // GO:0051457	response to hypoxia // transcription // regulation of transcription, DNA-dependent // induction of apoptosis // caspase activation // DNA damage response, signal transduction by p53 class mediator resulting in cell cycle arrest // cell cycle arrest // transforming growth factor beta receptor signaling pathway // common-partner SMAD protein phosphorylation // SMAD protein nuclear translocation // …	GO:0005622 // GO:0005634 // GO:0016363 // GO:0016605	intracellular // nucleus // nuclear matrix // PML body	GO:0003677 // GO:0003713 // GO:0005515 // GO:0008270 // GO:0030528 // GO:0046332 // GO:0046872	DNA binding // transcription coactivator activity // protein binding // zinc ion binding // transcription regulator activity // SMAD binding // metal ion binding	---	---
10585249	630	Ppp2r1b	0.377664	0.0579079	0.274001	0.265381	-0.0788917	-0.971899	-1.28776	-1.52695	-1.12854	-0.523315	0.690908	0.865271	-0.762884	0.0623093	-0.644678	-0.408016	-1.018	-0.460247	-0.0460012	-1.27264	1.12932	1.88154	1.96471	1.24911	1.31169	0.205032	0.000464699	0.501952	0.571227	0.00672053	0.920804	NM_001034085	RefSeq	Mus musculus protein phosphatase 2 (formerly 2A), regulatory subunit A (PR 65), beta isoform (Ppp2r1b), transcript variant 1, mRNA.	FALSE	---	---	---	---	GO:0005488	binding	---	---
10489127	388	Rbl1	0.0634341	0.884162	0.996062	0.174154	-0.108992	-1.02726	0.519264	0.578532	-1.22128	-0.932003	0.770387	-0.431	1.33509	0.66488	2.06554	-0.918395	-1.42372	-0.46115	-1.61846	-1.71233	1.36908	0.397881	-0.360516	0.282003	0.114633	0.0677576	0.000722206	0.647408	0.388251	0.00927077	0.954762	NM_011249	RefSeq	Mus musculus retinoblastoma-like 1 (p107) (Rbl1), mRNA.	FALSE	GO:0000122 // GO:0006350 // GO:0006355 // GO:0007049 // GO:0016568 // GO:0045786	negative regulation of transcription from RNA polymerase II promoter // transcription // regulation of transcription, DNA-dependent // cell cycle // chromatin modification // negative regulation of cell cycle	GO:0005634 // GO:0005667	nucleus // transcription factor complex	GO:0005515	protein binding	GenMAPP // GenMAPP	Cell_Cycle_KEGG // G1_to_S_cell_cycle_Reactome
10457429	202	Rock1	-0.0635117	-0.638463	0.625614	0.0804117	-0.211677	-0.881123	-0.574138	-0.636644	-1.65858	-1.6237	-0.721892	0.485539	0.710982	0.190264	0.707	-0.275256	-0.447891	-0.0417629	-0.88018	-1.45512	1.72153	1.5655	1.78735	0.82626	1.40949	0.776729	0.00072186	0.118245	0.920111	0.00927077	0.722577	NM_009071	RefSeq	Mus musculus Rho-associated coiled-coil containing protein kinase 1 (Rock1), mRNA.	FALSE	GO:0000910 // GO:0006468 // GO:0006915 // GO:0007165 // GO:0007242 // GO:0030036 // GO:0032060 // GO:0043524	cytokinesis // protein amino acid phosphorylation // apoptosis // signal transduction // intracellular signaling cascade // actin cytoskeleton organization // bleb formation // negative regulation of neuron apoptosis	GO:0005622 // GO:0005737 // GO:0005794 // GO:0016020	intracellular // cytoplasm // Golgi apparatus // membrane	GO:0000166 // GO:0004672 // GO:0004674 // GO:0005515 // GO:0005524 // GO:0008270 // GO:0016301 // GO:0016740 // GO:0019992 // GO:0046872	nucleotide binding // protein kinase activity // protein serine/threonine kinase activity // protein binding // ATP binding // zinc ion binding // kinase activity // transferase activity // diacylglycerol binding // metal ion binding	GenMAPP // GenMAPP	G13_Signaling_Pathway // Integrin-mediated_cell_adhesion_KEGG
10464618	1717	Rps6kb2	-0.88458	-1.44149	-0.441059	-0.220928	-0.297961	1.14502	0.585826	1.27554	1.87628	2.2174	-0.514631	-0.43985	-0.614497	-0.0336615	-0.29743	0.247021	0.844586	0.158798	0.455058	1.29194	-1.51206	-1.1	-0.984705	-0.938028	-0.376593	0.0220827	1.07887e-05	0.289933	0.275053	0.00043206	0.851497	NM_021485	RefSeq	Mus musculus ribosomal protein S6 kinase, polypeptide 2 (Rps6kb2), mRNA.	FALSE	GO:0006468 // GO:0007165 // GO:0043491	protein amino acid phosphorylation // signal transduction // protein kinase B signaling cascade	---	---	GO:0000166 // GO:0004672 // GO:0004674 // GO:0005524 // GO:0016301 // GO:0016740	nucleotide binding // protein kinase activity // protein serine/threonine kinase activity // ATP binding // kinase activity // transferase activity	GenMAPP	Ribosomal_Proteins
10456764	449	Smad2	0.415775	0.797856	0.0519005	0.589237	1.10838	-1.79027	-1.33727	-1.16505	-0.781456	-0.0523048	1.93221	0.529641	-0.0859072	1.23315	0.22578	-0.984796	-0.765541	-0.142051	-0.376392	-2.21151	0.672712	1.30984	0.14667	0.225586	0.453813	0.94249	3.98035e-05	0.617992	0.980974	0.0010863	0.947986	NM_010754	RefSeq	Mus musculus MAD homolog 2 (Drosophila) (Smad2), mRNA.	FALSE	GO:0001701 // GO:0001707 // GO:0006350 // GO:0006355 // GO:0006468 // GO:0007179 // GO:0007182 // GO:0007242 // GO:0007389 // GO:0007507 // GO:0009749 // GO:0009791 // GO:0009952 // GO:0030073 // GO:0030324 // GO:0031016 // GO:0035265 // GO:0045165 // GO:0045893 // GO:0045944 // GO:0045944 // GO:0048340 // GO:0051098	in utero embryonic development // mesoderm formation // transcription // regulation of transcription, DNA-dependent // protein amino acid phosphorylation // transforming growth factor beta receptor signaling pathway // common-partner SMAD protein phosphorylation // intracellular signaling cascade // pattern specification process // heart development // response to glucose stimulus // post-embryon…	GO:0005622 // GO:0005634 // GO:0005667 // GO:0005737	intracellular // nucleus // transcription factor complex // cytoplasm	GO:0003690 // GO:0003700 // GO:0005515 // GO:0008134 // GO:0016563	double-stranded DNA binding // transcription factor activity // protein binding // transcription factor binding // transcription activator activity	GenMAPP	TGF_Beta_Signaling_Pathway
10594404	746	Smad3	0.751441	0.148259	1.86801	1.02613	0.319942	-0.802679	-1.10128	-0.315221	-1.92495	-1.43916	0.620309	1.7595	0.584569	0.870194	0.294777	0.0901916	-1.07983	-0.878249	-0.148596	-1.31426	0.321949	0.114222	-0.996956	1.2503	-0.0186096	0.428928	8.17021e-06	0.417336	0.74903	0.000357608	0.89664	NM_016769	RefSeq	Mus musculus MAD homolog 3 (Drosophila) (Smad3), mRNA.	FALSE	GO:0000122 // GO:0001707 // GO:0002076 // GO:0006350 // GO:0006355 // GO:0007179 // GO:0016202 // GO:0017015 // GO:0042110 // GO:0045668 // GO:0045893 // GO:0045941 // GO:0045944 // GO:0045944 // GO:0048340 // GO:0050678 // GO:0050776 // GO:0051098	negative regulation of transcription from RNA polymerase II promoter // mesoderm formation // osteoblast development // transcription // regulation of transcription, DNA-dependent // transforming growth factor beta receptor signaling pathway // regulation of striated muscle development // regulation of transforming growth factor beta receptor signaling pathway // T cell activation // negative reg…	GO:0005622 // GO:0005634 // GO:0005667 // GO:0005737 // GO:0005886	intracellular // nucleus // transcription factor complex // cytoplasm // plasma membrane	GO:0003690 // GO:0003700 // GO:0005515 // GO:0005515 // GO:0005518 // GO:0008134 // GO:0016563	double-stranded DNA binding // transcription factor activity // protein binding // protein binding // collagen binding // transcription factor binding // transcription activator activity	GenMAPP // GenMAPP // GenMAPP	Cell_Cycle_KEGG // Ovarian_Infertility_Genes // TGF_Beta_Signaling_Pathway
10405605	262	Smad5	0.270849	2.0898	0.544761	-0.0882899	-0.310938	-0.679843	-1.13393	-1.0049	-1.14476	-0.524936	1.0511	1.80453	0.0723241	0.437393	0.420581	-0.0770201	-0.81576	0.395343	-1.08716	-2.50429	0.0450875	0.145708	0.681858	1.10178	0.310705	0.812893	0.0006251	0.642712	0.935438	0.00838249	0.95316	NM_008541	RefSeq	Mus musculus MAD homolog 5 (Drosophila) (Smad5), mRNA.	FALSE	GO:0001525 // GO:0002051 // GO:0006350 // GO:0006355 // GO:0007179 // GO:0007275 // GO:0007281 // GO:0030154 // GO:0030218 // GO:0030509 // GO:0030509 // GO:0045669 // GO:0045944 // GO:0060048	angiogenesis // osteoblast fate commitment // transcription // regulation of transcription, DNA-dependent // transforming growth factor beta receptor signaling pathway // multicellular organismal development // germ cell development // cell differentiation // erythrocyte differentiation // BMP signaling pathway // BMP signaling pathway // positive regulation of osteoblast differentiation // posit…	GO:0005622 // GO:0005634 // GO:0005667 // GO:0005737	intracellular // nucleus // transcription factor complex // cytoplasm	GO:0003700 // GO:0005515	transcription factor activity // protein binding	---	---
10456745	40	Smad7	0.494879	1.11093	0.514566	-0.154943	-0.0752219	-0.837207	-0.364659	0.0959507	-1.97531	-1.40496	1.77901	-0.588661	0.456073	1.34682	1.82657	-0.754014	-1.0149	-0.629451	-0.352544	-1.83748	0.550781	0.416943	0.562508	0.43857	0.395737	0.386088	0.000220866	0.414702	0.722352	0.00386929	0.895569	NM_001042660	RefSeq	Mus musculus MAD homolog 7 (Drosophila) (Smad7), mRNA.	FALSE	GO:0006350 // GO:0006355 // GO:0007179	transcription // regulation of transcription, DNA-dependent // transforming growth factor beta receptor signaling pathway	GO:0005575 // GO:0005622 // GO:0005634 // GO:0005667 // GO:0005737	cellular_component // intracellular // nucleus // transcription factor complex // cytoplasm	GO:0003700 // GO:0005515 // GO:0005518	transcription factor activity // protein binding // collagen binding	GenMAPP	TGF_Beta_Signaling_Pathway
10411059	520	Zfyve16	-0.0981499	0.824931	0.211072	-0.28521	-0.222717	-1.43337	-0.934349	-1.56141	-1.57888	-0.725178	0.610836	0.71331	-0.0181982	-0.645131	1.39713	-0.753578	-0.118638	-0.349142	-0.684349	-1.06901	1.24074	1.66614	1.381	1.26278	1.16937	0.496457	9.47397e-05	0.0492028	0.787672	0.00206188	0.601657	NM_173392	RefSeq	Mus musculus zinc finger, FYVE domain containing 16 (Zfyve16), mRNA.	FALSE	---	---	GO:0005737 // GO:0005768 // GO:0016020	cytoplasm // endosome // membrane	GO:0008270 // GO:0046872	zinc ion binding // metal ion binding	---	---
