# Supplementary material for: Residual Expression of Reprogramming Factors Affects the Transcriptional Program and Epigenetic Signatures of Induced Pluripotent Stem Cells
Source: PLoS One. 2012 Dec 14;7(12):e51711. doi: 10.1371/journal.pone.0051711 (PMC3522693; doi:10.1371/journal.pone.0051711)
Supplement: Table S6 — Summary of the iPSC/ESC lines used in this study. (XLSX) [file pone.0051711.s009.xlsx]

## Sheet: Sheet1
Cell line name	Vector	Sox2 status	Duration of ectopic expression	Fibroblast background	Gtl2 IG-DMR	Gtl2-5'-DMR	Hepatic differentiation	Gtl2 mRNA at undifferentiated state	Dlk1 mRNA at undifferentiated state	Rian mRNA at undifferentiated state
ST5	tet-OKSM	+/-	Doxycline for 12 days/Early withdrawal	V6.5 (B6/129)	hypermethylated (92.5%)	N/A	+	off (0.03)	on (2.05)	off (0.02)
ST8	tet-OKSM	+/-	Doxycline for 12 days/Early withdrawal	V6.5 (B6/129)	hypermethylated (92.8%)	N/A	+	off (0.06)	on (2.99)	off (0.03)
OKS-5	Ef1α-OKS	+/-	Continuous	V6.5 (B6/129)	hypomethylated (12.69%)	hypomethylated (13.50%)	N/A	N/A	N/A	N/A
OKS-6	Ef1α-OKS	+/-	Continuous	V6.5 (B6/129)	normally methylated (33.74%)	normally methylated (48.37%)	N/A	N/A	N/A	N/A
OKS-10	Ef1α-OKS	+/-	Continuous	V6.5 (B6/129)	hypomethylated (15.94%)	hypomethylated (15.21%)	N/A	N/A	N/A	N/A
OKS-11	Ef1α-OKS	+/-	Continuous	V6.5 (B6/129)	hypomethylated (18.54%)	hypomethylated (17.57%)	N/A	N/A	N/A	N/A
OKS-15	Ef1α-OKS	+/-	Continuous	V6.5 (B6/129)	hypomethylated (17.34%)	hypomethylated (15.75%)	N/A	N/A	N/A	N/A
OKSM-B	Ef1α-OKSM	+/-	Continuous	V6.5 (B6/129)	hypomethylated (17.11%)	hypomethylated (16.27%)	N/A	N/A	N/A	N/A
OKSM-C	Ef1α-OKSM	+/-	Continuous	V6.5 (B6/129)	hypomethylated (17.40%)	hypomethylated (24.69%)	N/A	N/A	N/A	N/A
OKSM-D	Ef1α-OKSM	+/-	Continuous	V6.5 (B6/129)	hypomethylated (14.73%)	hypomethylated (14.13%)	N/A	N/A	N/A	N/A
OKSM-E	Ef1α-OKSM	+/-	Continuous	V6.5 (B6/129)	hypomethylated (18.28%)	hypomethylated (16.34%)	N/A	N/A	N/A	N/A
OKSM-F	Ef1α-OKSM	+/-	Continuous	V6.5 (B6/129)	hypomethylated (13.43%)	hypomethylated (18.49%)	N/A	N/A	N/A	N/A
OKS-5-Cre	Ef1α-OKS	+/-	CRE	V6.5 (B6/129)	hypermethylated (66.31%)	hypermethylated (69.15%)	+	off (0.07)	on (0.21)	N/A
OKS-6-Cre	Ef1α-OKS	+/-	CRE	V6.5 (B6/129)	normally methylated (45.03%)	normally methylated (48.97%)	+	on (0.28)	on (0.20)	N/A
OKS-10-Cre	Ef1α-OKS	+/-	CRE	V6.5 (B6/129)	normally methylated (37.31%)	normally methylated (38.84%)	+	on (0.22)	on (0.26)	N/A
OKS-11-Cre	Ef1α-OKS	+/-	CRE	V6.5 (B6/129)	hypomethylated (6.89%)	hypomethylated (5.95%)	+	on (0.29)	on (0.32)	N/A
OKS-15-Cre	Ef1α-OKS	+/-	CRE	V6.5 (B6/129)	hypermethylated (81.22%)	hypermethylated (79.22%)	+	off (0.05)	on (0.12)	N/A
OKSM-B-Cre	Ef1α-OKSM	+/-	CRE	V6.5 (B6/129)	normally methylated (32.19%)	normally methylated (28.13%)	+	on (0.15)	on (0.32)	N/A
OKSM-C-Cre	Ef1α-OKSM	+/-	CRE	V6.5 (B6/129)	normally methylated (52.57%)	normally methylated (49.04%)	+	on (7.07)	on (1.87)	N/A
OKSM-D-Cre	Ef1α-OKSM	+/-	CRE	V6.5 (B6/129)	hypomethylated (8.75%)	hypomethylated (8.30%)	+	on (0.41)	on (1.49)	N/A
OKSM-E-Cre	Ef1α-OKSM	+/-	CRE	V6.5 (B6/129)	normally methylated (26.83%)	normally methylated (28.56%)	+	on (12.25)	on (2.54)	N/A
OKSM-F-Cre	Ef1α-OKSM	+/-	CRE	V6.5 (B6/129)	normally methylated (34.33%)	normally methylated (29.65%)	+	on (0.17)	on (0.22)	N/A
A1	tet-OKSM	+/+	Doxycline for 12 days/Early withdrawal	C57BL/6	hypermethylated (63.7%)	hypermethylated (85.13%)	N/A	off (0.59)	on (1.56)	off (0.25)
A2	tet-OKSM	+/+	Doxycline for 12 days/Early withdrawal	C57BL/6	hypermethylated (%)	hypermethylated (%)	N/A	off (0.14)	on (0.91)	off (0.21)
A3	tet-OKSM	+/+	Doxycline for 12 days/Early withdrawal	C57BL/6	hypermethylated (85.8%)	hypermethylated (83.27%)	N/A	off (0.017)	on (1.09)	off (0.03)
A4	tet-OKSM	+/+	Doxycline for 12 days/Early withdrawal	C57BL/6	hypermethylated (94.14%)	hypermethylated (88.91%)	N/A	off (0.28)	on (1.27)	off (0.19)
B1	tet-OKSM	+/+	Continuous	C57BL/6	hypermethylated (78.45%)	hypermethylated (88.68%)	N/A	off (0.24)	on (1.24)	off (0.26)
B2	tet-OKSM	+/+	Continuous	C57BL/6	hypermethylated (90.27%)	hypermethylated (88.52%)	N/A	off (0.48)	on (0.54)	off (0.34)
B3	tet-OKSM	+/+	Continuous	C57BL/6	hypermethylated (85.18%)	hypermethylated (87.26%)	N/A	off (0.46)	on (1.53)	off (0.30)
B4	tet-OKSM	+/+	Continuous	C57BL/6	hypermethylated (85.08%)	hypermethylated (85.80%)	N/A	off (0.14)	on (0.93)	off (0.20)
C1	tet-OKSM	+/+	Doxycline for 20 days/Late withdrawal	C57BL/6	hypermethylated (89.14%)	hypermethylated (87.08%)	N/A	off (0.02)	on (0.90)	off (0.06)
C2	tet-OKSM	+/+	Doxycline for 20 days/Late withdrawal	C57BL/6	hypermethylated (87.64%)	hypermethylated (85.44%)	N/A	off (0.12)	on (0.78)	off (0.15)
C3	tet-OKSM	+/+	Doxycline for 20 days/Late withdrawal	C57BL/6	hypermethylated (85.49%)	hypermethylated (81.21%)	N/A	off (0.29)	on (1.01)	off (0.23)
C4	tet-OKSM	+/+	Doxycline for 20 days/Late withdrawal	C57BL/6	hypermethylated (78.17%)	hypermethylated (63.74%)	N/A	off (0.37)	on (0.92)	off (0.26)
D1	Ef1α-OKSM	+/+	Continuous	C57BL/6	hypermethylated (87.15%)	hypermethylated (81.56%)	N/A	off (0.11)	on (0.89)	off (0.13)
D2	Ef1α-OKSM	+/+	Continuous	C57BL/6	hypermethylated (87.61%)	hypermethylated (87.77%)	N/A	off (0.21)	on (1.19)	off (0.26)
D3	Ef1α-OKSM	+/+	Continuous	C57BL/6	hypermethylated (89.07%)	hypermethylated (88.05%)	N/A	off (0.27)	on (0.62)	off (0.21)
D4	Ef1α-OKSM	+/+	Continuous	C57BL/6	hypermethylated (86.22%)	hypermethylated (84.94%)	N/A	off (0.27)	on (0.58)	off (0.25)
E1b	Ef1α-OKSM	+/+	CRE	C57BL/6	hypermethylated (91.67%)	hypermethylated (90.82%)	N/A	off (0.06)	on (0.64)	off (0.10)
E2b	Ef1α-OKSM	+/+	CRE	C57BL/6	hypermethylated (90.18%)	hypermethylated (87.56%)	N/A	off (0.08)	on (0.89)	off (0.13)
E3b	Ef1α-OKSM	+/+	CRE	C57BL/6	hypermethylated (90.10%)	hypermethylated (88.02%)	N/A	off (0.04)	on (0.57)	off (0.05)
E4b	Ef1α-OKSM	+/+	CRE	C57BL/6	hypermethylated (90.52%)	hypermethylated (90.69%)	N/A	off (0.04)	on (0.73)	off (0.07)
ES Sox2-GFP	-	+/-	-	V6.5 (B6/129)	normally methylated (43.20%)	normally methylated (45.5%)	+	on (1)	on (1)	on (1)
ES Sox2-GFP subclone 1	-	+/-	-	V6.5 (B6/129)	hypermethylated (87.4%)	N/A	+	on (1)	on (1)	on (1)
ES Sox2-GFP subclone 2	-	+/-	-	V6.5 (B6/129)	normally methylated (59.7%)	N/A	+	on (5.81)	on (1.02)	on (3.62)
ES Sox2-GFP subclone 3	-	+/-	-	V6.5 (B6/129)	hypermethylated (91.6%)	N/A	+	on (133.17)	on (29.76)	on (146.3)
ES Sox2-GFP subclone 4	-	+/-	-	V6.5 (B6/129)	normally methylated (51.6%)	N/A	-	on (2.51)	on (1.88)	on (0.78)
ES Sox2-GFP subclone 5	-	+/-	-	V6.5 (B6/129)	normally methylated (54.4%)	N/A	+	on (30.83)	on (2.27)	on (6.97)
ES C57/BL6	-	+/+	-	C57BL/6	hypermethylated (75.99%)	hypermethylated (78.69%)	+	on (1)	on (1)	on (1)
KH2 ES	-	+/+	-	V6.5 (B6/129)	normally methylated (35.69%)	normally methylated (38.73%	N/A	N/A	N/A	N/A
Sox2-GFP TTFs	-	+/-	-	V6.5 (B6/129)	normally methylated (46.87%)	normally methylated (43.35%)	-
R26-rtTA TTFs	-	+/+	-	C57BL/6	normally methylated (45.53%)	normally methylated (42.77%)	-	on (74)	on (8.5)	on (12.39)
